# Supplementary material for: iRGD-Targeted Peptide Nanoparticles for Anti-Angiogenic RNAi-Based Therapy of Endometriosis
Source: Pharmaceutics. 2023 Aug 9;15(8):2108. doi: 10.3390/pharmaceutics15082108 (PMC10459007; doi:10.3390/pharmaceutics15082108)
Supplement: Supplementary file 1 [file pharmaceutics-15-02108-s001.zip]

Archive with 1 entries (1 files):
- pharmaceutics-2509282-supplementary.pdf
